# Supplementary material for: Long-term visual outcomes and histopathologic findings after cataract surgery in Ebola virus disease survivors in the Ebola virus RNA persistence in ocular tissues and fluids (EVICT) study
Source: PLoS Negl Trop Dis. 2024 Nov 22;18(11):e0012662. doi: 10.1371/journal.pntd.0012662 (PMC11623560; doi:10.1371/journal.pntd.0012662)
Supplement: S1 Data — (XLSX) [file pntd.0012662.s002.xlsx]

## Sheet: Table 1
ID	Age	Sex	baseline_va	mo6_va	mo12_va	AE	AE_2
EV1	19	1	0.778151	.	.	none	none
EV2	12	0	3	.	0.477121	posterior capsular opacification	none
EV3	23	1	3	.	.	vitreous opacity	none
EV4	34	1	3	.	0.60206	vitreous opacity	none
EV5	24	0	1.30103	0.60206	1	epiretinal membrane	uveitis recurrence
EV6	45	1	3	0.477121	0.60206	vitreous opacity	none
EV7	39	0	0.301029	0	0.176091	uveitis recurrence	none
EV8	29	1	0.69897	.	.	none	none
EV9	16	0	0.001	.	.	none	none
EV10	18	0	3	0	0	uveitis recurrence	posterior capsular opacification
EV11	31	1	3	.	.	none	none
EV12	58	0	3	.	.	none	none
EV13	19	1	3	0.477121	0.778151	uveitis recurrence	none
EV14	30	0	3	0.3013	0.90309	uveitis recurrence	none
EV15	22	1	1.30103	.	.	none	none
EV16	70	1	1	0.60206	.	posterior capsular opacification	none
EV17	35	1	1	.	0.6026	none	none
EV18	19	0	3	.	.	none	none
EV19	16	0	3	.	.	posterior capsular opacification	none
EV20	27	1	3	.	0	uveitis recurrence	fibrotic membrane
EV21	.	0	2.7	0	.	none	none
EV22	17	1	2	.	.	posterior capsular opacification	none
EV23	55	1	0.124938	.	.	none	none
EV24	12	1	3	.	.	none	none
EV25	15	0	3	.	0.778151	none	none
EV26	5	1	3	.	0.6026	none	none
EV27	20	1	3	.	.	posterior capsular opacification	none
EV28	.	0	1	.	.	uveitis recurrence	none
EV29	15	0	2.3	.	0.778151	none	none
EV30	35	1	2	.	0.778151	none	none
EV31	10	1	3	1	0.778151	posterior capsular opacification	none
EV32	26	1	2.3	.	2	tractional retinal detachment	fibrotic plaque
EV33	20	1	3	.	0.176099	posterior capsular opacification	none
EV34	32	0	1	0	0	posterior capsular opacification	none

## Sheet: Figure 1
logMAR VA
Baseline	POM6	POM12
0.778151	0.60206	0.477121
3	0.477121	0.60206
3	0	1
2.30102	0	0.60206
1.30103	0.477121	0.176091
3	0.3013	0
0.301029	0.60206	0.778151
0.69897	0	0.90309
0.001	1	0.6026
3	0	0
3		0.778151
3		0.6026
3		0.778151
3		0.778151
1.30103		0.778151
1		2
1		0.176099
3		0
3
3
3
3
0.124938
3
2.3
3
3
1
2.3
2
3
2.3
1
3
